# Supplementary material for: Genome-wide analysis of UDP-glycosyltransferase super family in Brassica rapa and Brassica oleracea reveals its evolutionary history and functional characterization
Source: BMC Genomics. 2017 Jun 23;18:474. doi: 10.1186/s12864-017-3844-x (PMC5481917; doi:10.1186/s12864-017-3844-x)
Supplement: Supplementary file 2 — UGT orthologous gene pairs in A. thaliana compared with B. rapa and B. oleracea. (XLSX 13 kb) [file 12864_2017_3844_MOESM2_ESM.xlsx]

## Sheet: orthologous_gene_pairs
Family	Gene Name	Gene Model	Brassica rapa			Brassica oleracea
			braLF	braMF1	braMF2	bolLF	bolMF1	bolMF2
UGT71	UGT71C5	AT1G07240.1	Bra015567	NA	NA	Bol041114	NA	NA
UGT71	UGT71C4	AT1G07250.1	NA	Bra031559	NA	NA	Bol004122	NA
UGT71	UGT71C3	AT1G07260.1	Bra015568	NA	NA	Bol041115	NA	NA
UGT71	UGT71B1	AT3G21750.1	Bra031306	NA	NA	Bol038332	NA	NA
UGT71	UGT71B2	AT3G21760.1	Bra031307	Bra023863	Bra001845	Bol038331	Bol023225	Bol026592
UGT71	UGT71B6	AT3G21780.1	Bra031310	NA	NA	Bol038328	NA	NA
UGT71	UGT71B7	AT3G21790.1	NA	Bra023861	Bra001847	NA	Bol023227	Bol026589
UGT71	UGT71B4P	AT4G15260.1	NA	NA	NA	NA	NA	Bol005046
UGT71	UGT71B5	AT4G15280.1	Bra039557	NA	Bra012795	Bol003871	NA	NA
UGT72	UGT72D1	AT2G18570.1	Bra028098	Bra024461	NA	Bol041524	NA	NA
UGT72	UGT72B1	AT4G01070.1	Bra037386	Bra000942	Bra008540	Bol011466	Bol010781	Bol040647
UGT72	UGT72C1	AT4G36770.1	Bra011705	NA	NA	Bol028971	NA	NA
UGT72	UGT72E2	AT5G66690.1	NA	Bra037155	NA	NA	Bol019263	NA
UGT73	UGT73C1	AT2G36750.1	Bra005246	Bra017224	NA	NA	NA	NA
UGT73	UGT73C4	AT2G36770.1	Bra005245	NA	Bra023080	NA	NA	Bol039728
UGT73	UGT73C3	AT2G36780.1	Bra005243	NA	NA	Bol001666	NA	Bol039729
UGT73	UGT73C5	AT2G36800.1	Bra005241	NA	Bra023079	Bol001668	NA	Bol039726
UGT73	UGT73D1	AT3G53150.1	Bra006971	Bra040690	NA	Bol025091	Bol004411	NA
UGT73	UGT73C7	AT3G53160.1	Bra006973	NA	NA	Bol025093	NA	NA
UGT73	UGT73B3	AT4G34131.1	Bra011495	NA	Bra034608	Bol013630	NA	Bol014271
UGT73	UGT73B1	AT4G34138.1	Bra011496	NA	Bra034610	Bol013632	NA	Bol014269
UGT74	UGT74E2	AT1G05680.1	Bra015448	NA	Bra030620	Bol041012	NA	NA
UGT74	UGT74B1	AT1G24100.1	Bra024634	NA	NA	Bol005786	NA	NA
UGT74	UGT74D1	AT2G31750.1	NA	Bra021740	Bra022864	NA	NA	Bol008224
UGT74	UGT74C1	AT2G31790.1	Bra005641	Bra021743	NA	Bol014127	NA	NA
UGT74	UGT74F2	AT2G43820.1	Bra004787	NA	Bra000329	Bol030029	NA	Bol029482
UGT74	UGT74F1	AT2G43840.2	Bra004788	NA	NA	Bol030030	NA	NA
UGT75	UGT75B2	AT1G05530.1	NA	NA	NA	Bol040998	NA	NA
UGT75	UGT75B1	AT1G05560.1	Bra015435	NA	NA	NA	NA	NA
UGT75	UGT75C1	AT4G14090.1	NA	NA	NA	NA	Bol027055	NA
UGT75	UGT75D1	AT4G15550.1	Bra033494	Bra038079	NA	Bol020308	Bol028297	Bol005058
UGT76	UGT76D1	AT2G26480.1	NA	NA	Bra000542	NA	NA	Bol032877
UGT76	UGT76B1	AT3G11340.1	NA	NA	NA	Bol005901	NA	NA
UGT76	UGT76E12	AT3G46660.1	Bra018203	NA	NA	NA	NA	NA
UGT76	UGT76E11	AT3G46670.1	NA	Bra033808	NA	Bol041402	Bol018766	NA
UGT76	UGT76E6	AT3G46680.1	Bra018201	NA	NA	NA	Bol018765	NA
UGT76	UGT76E4	AT3G46690.1	NA	Bra033807	NA	NA	NA	NA
UGT76	UGT76E5	AT3G46720.1	NA	NA	NA	Bol041405	NA	NA
UGT76	UGT76F2	AT3G55700.1	Bra007184	NA	Bra003220	Bol045428	NA	Bol034184
UGT76	UGT76C2	AT5G05860.1	Bra009142	NA	NA	Bol044004	NA	NA
UGT76	UGT76C1	AT5G05870.1	Bra009143	NA	NA	Bol044003	NA	NA
UGT76	UGT76C4	AT5G05880.1	Bra009144	NA	Bra005869	Bol043998	NA	Bol015430
UGT76	UGT76C5	AT5G05890.1	NA	NA	NA	Bol044000	NA	NA
UGT76	UGT76C3	AT5G05900.1	Bra009145	NA	NA	NA	NA	NA
UGT76	UGT76E1	AT5G59580.1	NA	Bra020310	NA	NA	NA	NA
UGT76	UGT76E2	AT5G59590.1	Bra002556	NA	Bra006707	Bol017291	Bol015472	Bol025923
UGT78	UGT78D2	AT5G17050.1	NA	Bra023594	NA	NA	Bol021317	NA
UGT79	UGT79B9	AT5G53990.1	NA	Bra022688	NA	NA	NA	NA
UGT79	UGT79B1	AT5G54060.1	NA	NA	NA	Bol038805	NA	NA
UGT80	UGT80B1	AT1G43620.1	NA	NA	NA	Bol006969	NA	NA
UGT80	UGT80A2	AT3G07020.2	NA	Bra040355	Bra001229	Bol007637	Bol008132	Bol034016
UGT82	UGT82A1	AT3G22250.1	Bra031343	Bra023841	NA	Bol012032	Bol023251	NA
UGT84	UGT84B2	AT2G23250.1	Bra032179	Bra039191	NA	Bol031704	Bol045808	NA
UGT84	UGT84B1	AT2G23260.1	NA	Bra039192	NA	NA	Bol045807	NA
UGT84	UGT84A2	AT3G21560.1	Bra031290	Bra023872	NA	Bol038351	Bol023208	NA
UGT84	UGT84A1	AT4G15480.1	Bra039547	NA	Bra012784	NA	NA	Bol005055
UGT84	UGT84A3	AT4G15490.1	Bra039544	NA	NA	Bol000782	NA	NA
UGT84	UGT84A4	AT4G15500.1	NA	NA	NA	Bol000784	NA	NA
UGT85	UGT85A7	AT1G22340.1	Bra031386	NA	NA	NA	NA	NA
UGT85	UGT85A2	AT1G22360.1	Bra031387	NA	Bra016382	NA	NA	Bol012626
UGT85	UGT85A5	AT1G22370.2	Bra031388	NA	NA	NA	NA	NA
UGT85	UGT85A3	AT1G22380.1	NA	Bra012322	NA	NA	Bol041988	NA
UGT85	UGT85A1	AT1G22400.1	NA	Bra012323	NA	NA	Bol041987	NA
UGT85	UGT85A4	AT1G78270.1	NA	Bra008354	NA	NA	Bol018968	NA
UGT86	UGT86A2	AT2G28080.1	Bra034386	NA	NA	Bol026392	NA	NA
UGT86	UGT86A1	AT2G36970.1	Bra005227	NA	NA	Bol001682	NA	NA
UGT88	UGT88A1	AT3G16520.3	Bra022165	NA	NA	Bol036924	NA	NA
UGT89	UGT89A1P	AT1G51210.1	Bra018901	Bra014275	NA	Bol019533	Bol000978	NA
UGT89	UGT89B1	AT1G73880.1	NA	NA	Bra003824	NA	NA	Bol039983
UGT90	UGT90A2	AT1G10400.1	NA	NA	Bra018440	NA	NA	Bol022050
UGT90	UGT90A1	AT2G16890.2	NA	Bra013043	NA	NA	Bol042690	NA
UGT90	UGT90A4	AT5G14860.1	Bra008734	NA	Bra006271	Bol030410	NA	Bol034306
UGT91	UGT91B1	AT5G65550.1	NA	Bra037821	NA	NA	Bol019038	NA
UGT92	UGT92A1	AT5G12890.1	Bra008873	NA	NA	Bol043480	NA	NA
