# Supplementary material for: Genome-wide analysis of UDP-glycosyltransferase super family in Brassica rapa and Brassica oleracea reveals its evolutionary history and functional characterization
Source: BMC Genomics. 2017 Jun 23;18:474. doi: 10.1186/s12864-017-3844-x (PMC5481917; doi:10.1186/s12864-017-3844-x)
Supplement: Supplementary file 3 — List of tandem arrays of UGT genes among A. thaliana, B. rapa, and B. oleracea. (XLSX 19 kb) [file 12864_2017_3844_MOESM3_ESM.xlsx]

## Sheet: tandem_duplicated_genes
Species	Family	Gene Name	Gene	Cluster Name	Gene Numbers	Gene Lists
Arabidopsis thaliana	UGT79	UGT79B10	AT1G64910.1	Cluster_1010	2	AT1G64910.1 AT1G64920.1
Arabidopsis thaliana	UGT79	UGT79B11	AT1G64920.1	Cluster_1010	2	AT1G64910.1 AT1G64920.1
Arabidopsis thaliana	UGT72	UGT72D2P	AT2G18560.1	Cluster_1038	2	AT2G18560.1 AT2G18570.1
Arabidopsis thaliana	UGT72	UGT72D1	AT2G18570.1	Cluster_1038	2	AT2G18560.1 AT2G18570.1
Arabidopsis thaliana	UGT79	UGT79B2	AT4G27560.1	Cluster_1090	2	AT4G27560.1 AT4G27570.1
Arabidopsis thaliana	UGT79	UGT79B3	AT4G27570.1	Cluster_1090	2	AT4G27560.1 AT4G27570.1
Arabidopsis thaliana	UGT76	UGT76E10P	AT3G46650.1	Cluster_1174	2	AT3G46650.1 AT3G46660.1
Arabidopsis thaliana	UGT76	UGT76E12	AT3G46660.1	Cluster_1174	2	AT3G46650.1 AT3G46660.1
Arabidopsis thaliana	UGT76	UGT76F2	AT3G55700.1	Cluster_1276	2	AT3G55700.1 AT3G55710.1
Arabidopsis thaliana	UGT76	UGT76F1	AT3G55710.1	Cluster_1276	2	AT3G55700.1 AT3G55710.1
Arabidopsis thaliana	UGT74	UGT74E1	AT1G05675.1	Cluster_1321	2	AT1G05675.1 AT1G05680.1
Arabidopsis thaliana	UGT74	UGT74E2	AT1G05680.1	Cluster_1321	2	AT1G05675.1 AT1G05680.1
Arabidopsis thaliana	UGT76	UGT76E11	AT3G46670.1	Cluster_135	4	AT3G46670.1 AT3G46680.1 AT3G46690.1 AT3G46700.1
Arabidopsis thaliana	UGT76	UGT76E6	AT3G46680.1	Cluster_135	4	AT3G46670.1 AT3G46680.1 AT3G46690.1 AT3G46700.1
Arabidopsis thaliana	UGT76	UGT76E4	AT3G46690.1	Cluster_135	4	AT3G46670.1 AT3G46680.1 AT3G46690.1 AT3G46700.1
Arabidopsis thaliana	UGT76	UGT76E3	AT3G46700.1	Cluster_135	4	AT3G46670.1 AT3G46680.1 AT3G46690.1 AT3G46700.1
Arabidopsis thaliana	UGT73	UGT73B3	AT4G34131.1	Cluster_216	3	AT4G34131.1 AT4G34135.1 AT4G34138.1
Arabidopsis thaliana	UGT73	UGT73B2	AT4G34135.1	Cluster_216	3	AT4G34131.1 AT4G34135.1 AT4G34138.1
Arabidopsis thaliana	UGT73	UGT73B1	AT4G34138.1	Cluster_216	3	AT4G34131.1 AT4G34135.1 AT4G34138.1
Arabidopsis thaliana	UGT71	UGT71B6	AT3G21780.1	Cluster_251	3	AT3G21780.1 AT3G21790.1 AT3G21800.1
Arabidopsis thaliana	UGT71	UGT71B7	AT3G21790.1	Cluster_251	3	AT3G21780.1 AT3G21790.1 AT3G21800.1
Arabidopsis thaliana	UGT71	UGT71B8	AT3G21800.1	Cluster_251	3	AT3G21780.1 AT3G21790.1 AT3G21800.1
Arabidopsis thaliana	UGT71	UGT71C2	AT2G29740.1	Cluster_270	3	AT2G29730.1 AT2G29740.1 AT2G29750.1
Arabidopsis thaliana	UGT71	UGT71C1	AT2G29750.1	Cluster_270	3	AT2G29730.1 AT2G29740.1 AT2G29750.1
Arabidopsis thaliana	UGT71	UGT71D1	AT2G29730.1	Cluster_270	3	AT2G29730.1 AT2G29740.1 AT2G29750.1
Arabidopsis thaliana	UGT78	UGT78D2	AT5G17050.1	Cluster_275	3	AT5G17030.1 AT5G17040.1 AT5G17050.1
Arabidopsis thaliana	UGT78	UGT78D3	AT5G17030.1	Cluster_275	3	AT5G17030.1 AT5G17040.1 AT5G17050.1
Arabidopsis thaliana	UGT78	UGT78D4	AT5G17040.1	Cluster_275	3	AT5G17030.1 AT5G17040.1 AT5G17050.1
Arabidopsis thaliana	UGT71	UGT71C5	AT1G07240.1	Cluster_282	3	AT1G07240.1 AT1G07250.1 AT1G07260.1
Arabidopsis thaliana	UGT71	UGT71C4	AT1G07250.1	Cluster_282	3	AT1G07240.1 AT1G07250.1 AT1G07260.1
Arabidopsis thaliana	UGT71	UGT71C3	AT1G07260.1	Cluster_282	3	AT1G07240.1 AT1G07250.1 AT1G07260.1
Arabidopsis thaliana	UGT73	UGT73C1	AT2G36750.1	Cluster_30	6	AT2G36750.1 AT2G36760.1 AT2G36770.1 AT2G36780.1 AT2G36790.1 AT2G36800.1
Arabidopsis thaliana	UGT73	UGT73C2	AT2G36760.1	Cluster_30	6	AT2G36750.1 AT2G36760.1 AT2G36770.1 AT2G36780.1 AT2G36790.1 AT2G36800.1
Arabidopsis thaliana	UGT73	UGT73C4	AT2G36770.1	Cluster_30	6	AT2G36750.1 AT2G36760.1 AT2G36770.1 AT2G36780.1 AT2G36790.1 AT2G36800.1
Arabidopsis thaliana	UGT73	UGT73C3	AT2G36780.1	Cluster_30	6	AT2G36750.1 AT2G36760.1 AT2G36770.1 AT2G36780.1 AT2G36790.1 AT2G36800.1
Arabidopsis thaliana	UGT73	UGT73C6	AT2G36790.1	Cluster_30	6	AT2G36750.1 AT2G36760.1 AT2G36770.1 AT2G36780.1 AT2G36790.1 AT2G36800.1
Arabidopsis thaliana	UGT73	UGT73C5	AT2G36800.1	Cluster_30	6	AT2G36750.1 AT2G36760.1 AT2G36770.1 AT2G36780.1 AT2G36790.1 AT2G36800.1
Arabidopsis thaliana	UGT84	UGT84A1	AT4G15480.1	Cluster_328	3	AT4G15480.1 AT4G15490.1 AT4G15500.1
Arabidopsis thaliana	UGT84	UGT84A3	AT4G15490.1	Cluster_328	3	AT4G15480.1 AT4G15490.1 AT4G15500.1
Arabidopsis thaliana	UGT84	UGT84A4	AT4G15500.1	Cluster_328	3	AT4G15480.1 AT4G15490.1 AT4G15500.1
Arabidopsis thaliana	UGT71	UGT71B4P	AT4G15260.1	Cluster_352	2	AT4G15260.1 AT4G15280.1
Arabidopsis thaliana	UGT71	UGT71B5	AT4G15280.1	Cluster_352	2	AT4G15260.1 AT4G15280.1
Arabidopsis thaliana	UGT73	UGT73B5	AT2G15480.1	Cluster_425	2	AT2G15480.1 AT2G15490.1
Arabidopsis thaliana	UGT73	UGT73B4	AT2G15490.1	Cluster_425	2	AT2G15480.1 AT2G15490.1
Arabidopsis thaliana	UGT85	UGT85A7	AT1G22340.1	Cluster_48	2	AT1G22340.1 AT1G22360.1
Arabidopsis thaliana	UGT85	UGT85A2	AT1G22360.1	Cluster_48	2	AT1G22340.1 AT1G22360.1
Arabidopsis thaliana	UGT85	UGT85A3	AT1G22380.1	Cluster_49	2	AT1G22380.1 AT1G22400.1
Arabidopsis thaliana	UGT85	UGT85A1	AT1G22400.1	Cluster_49	2	AT1G22380.1 AT1G22400.1
Arabidopsis thaliana	UGT87	UGT87A2	AT2G30140.1	Cluster_602	2	AT2G30140.1 AT2G30150.1
Arabidopsis thaliana	UGT87	UGT87A1	AT2G30150.1	Cluster_602	2	AT2G30140.1 AT2G30150.1
Arabidopsis thaliana	UGT76	UGT76C2	AT5G05860.1	Cluster_75	5	AT5G05860.1 AT5G05870.1 AT5G05880.1 AT5G05890.1 AT5G05900.1
Arabidopsis thaliana	UGT76	UGT76C1	AT5G05870.1	Cluster_75	5	AT5G05860.1 AT5G05870.1 AT5G05880.1 AT5G05890.1 AT5G05900.1
Arabidopsis thaliana	UGT76	UGT76C4	AT5G05880.1	Cluster_75	5	AT5G05860.1 AT5G05870.1 AT5G05880.1 AT5G05890.1 AT5G05900.1
Arabidopsis thaliana	UGT76	UGT76C5	AT5G05890.1	Cluster_75	5	AT5G05860.1 AT5G05870.1 AT5G05880.1 AT5G05890.1 AT5G05900.1
Arabidopsis thaliana	UGT76	UGT76C3	AT5G05900.1	Cluster_75	5	AT5G05860.1 AT5G05870.1 AT5G05880.1 AT5G05890.1 AT5G05900.1
Arabidopsis thaliana	UGT71	UGT71B1	AT3G21750.1	Cluster_750	2	AT3G21750.1 AT3G21760.1
Arabidopsis thaliana	UGT71	UGT71B2	AT3G21760.1	Cluster_750	2	AT3G21750.1 AT3G21760.1
Arabidopsis thaliana	UGT84	UGT84B2	AT2G23250.1	Cluster_850	2	AT2G23250.1 AT2G23260.1
Arabidopsis thaliana	UGT84	UGT84B1	AT2G23260.1	Cluster_850	2	AT2G23250.1 AT2G23260.1
Arabidopsis thaliana	UGT76	UGT76E1	AT5G59580.1	Cluster_919	2	AT5G59580.1 AT5G59590.1
Arabidopsis thaliana	UGT76	UGT76E2	AT5G59590.1	Cluster_919	2	AT5G59580.1 AT5G59590.1
Arabidopsis thaliana	UGT73	UGT73C7	AT3G53160.1	Cluster_952	2	AT3G53150.1 AT3G53160.1
Arabidopsis thaliana	UGT73	UGT73D1	AT3G53150.1	Cluster_952	2	AT3G53150.1 AT3G53160.1
Brassica oleracea	UGT89	null	Bol019533	Cluster_1103	2	Bol019533 Bol019534
Brassica oleracea	UGT89	null	Bol019534	Cluster_1103	2	Bol019533 Bol019534
Brassica oleracea	UGT71	null	Bol017634	Cluster_1387	2	Bol017633 Bol017634
Brassica oleracea	UGT71	null	Bol017633	Cluster_1387	2	Bol017633 Bol017634
Brassica oleracea	UGT73	null	Bol013630	Cluster_146	3	Bol013630 Bol013631 Bol013632
Brassica oleracea	UGT73	null	Bol013631	Cluster_146	3	Bol013630 Bol013631 Bol013632
Brassica oleracea	UGT73	null	Bol013632	Cluster_146	3	Bol013630 Bol013631 Bol013632
Brassica oleracea	UGT76	null	Bol018765	Cluster_1485	2	Bol018765 Bol018766
Brassica oleracea	UGT76	null	Bol018766	Cluster_1485	2	Bol018765 Bol018766
Brassica oleracea	UGT89	null	Bol000977	Cluster_1498	2	Bol000977 Bol000978
Brassica oleracea	UGT89	null	Bol000978	Cluster_1498	2	Bol000977 Bol000978
Brassica oleracea	UGT73	null	Bol014269	Cluster_166	3	Bol014269 Bol014270 Bol014271
Brassica oleracea	UGT73	null	Bol014270	Cluster_166	3	Bol014269 Bol014270 Bol014271
Brassica oleracea	UGT73	null	Bol014271	Cluster_166	3	Bol014269 Bol014270 Bol014271
Brassica oleracea	UGT85	null	Bol041986	Cluster_272	3	Bol041986 Bol041987 Bol041988
Brassica oleracea	UGT85	null	Bol041987	Cluster_272	3	Bol041986 Bol041987 Bol041988
Brassica oleracea	UGT85	null	Bol041988	Cluster_272	3	Bol041986 Bol041987 Bol041988
Brassica oleracea	UGT74	null	Bol029482	Cluster_275	3	Bol029482 Bol029483 Bol029484
Brassica oleracea	UGT74	null	Bol029483	Cluster_275	3	Bol029482 Bol029483 Bol029484
Brassica oleracea	UGT74	null	Bol029484	Cluster_275	3	Bol029482 Bol029483 Bol029484
Brassica oleracea	UGT71	null	Bol038331	Cluster_334	2	Bol038331 Bol038332
Brassica oleracea	UGT71	null	Bol038332	Cluster_334	2	Bol038331 Bol038332
Brassica oleracea	UGT75	null	Bol040997	Cluster_354	2	Bol040997 Bol040998
Brassica oleracea	UGT75	null	Bol040998	Cluster_354	2	Bol040997 Bol040998
Brassica oleracea	UGT84	null	Bol000782	Cluster_42	4	Bol000781 Bol000782 Bol000783 Bol000784
Brassica oleracea	UGT84	null	Bol000783	Cluster_42	4	Bol000781 Bol000782 Bol000783 Bol000784
Brassica oleracea	UGT84	null	Bol000784	Cluster_42	4	Bol000781 Bol000782 Bol000783 Bol000784
Brassica oleracea	UGT74	null	Bol030029	Cluster_453	2	Bol030029 Bol030030
Brassica oleracea	UGT74	null	Bol030030	Cluster_453	2	Bol030029 Bol030030
Brassica oleracea	UGT73	null	Bol039728	Cluster_482	2	Bol039728 Bol039729
Brassica oleracea	UGT73	null	Bol039729	Cluster_482	2	Bol039728 Bol039729
Brassica oleracea	UGT75	null	Bol028294	Cluster_539	2	Bol028294 Bol028295
Brassica oleracea	UGT75	null	Bol028295	Cluster_539	2	Bol028294 Bol028295
Brassica oleracea	UGT71	null	Bol041114	Cluster_547	2	Bol041114 Bol041115
Brassica oleracea	UGT71	null	Bol041115	Cluster_547	2	Bol041114 Bol041115
Brassica oleracea	UGT72	null	Bol016956	Cluster_552	2	Bol016956 Bol016957
Brassica oleracea	UGT72	null	Bol016957	Cluster_552	2	Bol016956 Bol016957
Brassica oleracea	UGT71	null	Bol026592	Cluster_636	2	Bol026592 Bol026593
Brassica oleracea	UGT71	null	Bol026593	Cluster_636	2	Bol026592 Bol026593
Brassica oleracea	UGT76	null	Bol043998	Cluster_7	7	Bol043998 Bol043999 Bol044000 Bol044001 Bol044002 Bol044003 Bol044004
Brassica oleracea	UGT76	null	Bol043999	Cluster_7	7	Bol043998 Bol043999 Bol044000 Bol044001 Bol044002 Bol044003 Bol044004
Brassica oleracea	UGT76	null	Bol044000	Cluster_7	7	Bol043998 Bol043999 Bol044000 Bol044001 Bol044002 Bol044003 Bol044004
Brassica oleracea	UGT76	null	Bol044001	Cluster_7	7	Bol043998 Bol043999 Bol044000 Bol044001 Bol044002 Bol044003 Bol044004
Brassica oleracea	UGT76	null	Bol044002	Cluster_7	7	Bol043998 Bol043999 Bol044000 Bol044001 Bol044002 Bol044003 Bol044004
Brassica oleracea	UGT76	null	Bol044003	Cluster_7	7	Bol043998 Bol043999 Bol044000 Bol044001 Bol044002 Bol044003 Bol044004
Brassica oleracea	UGT76	null	Bol044004	Cluster_7	7	Bol043998 Bol043999 Bol044000 Bol044001 Bol044002 Bol044003 Bol044004
Brassica oleracea	UGT73	null	Bol001666	Cluster_79	3	Bol001666 Bol001667 Bol001668
Brassica oleracea	UGT73	null	Bol001667	Cluster_79	3	Bol001666 Bol001667 Bol001668
Brassica oleracea	UGT73	null	Bol001668	Cluster_79	3	Bol001666 Bol001667 Bol001668
Brassica rapa	UGT71	null	Bra031303	Cluster_1176	2	Bra031303 Bra031304
Brassica rapa	UGT71	null	Bra031304	Cluster_1176	2	Bra031303 Bra031304
Brassica rapa	UGT76	null	Bra009142	Cluster_13	6	Bra009142 Bra009143 Bra009144 Bra009145 Bra009146 Bra009147
Brassica rapa	UGT76	null	Bra009143	Cluster_13	6	Bra009142 Bra009143 Bra009144 Bra009145 Bra009146 Bra009147
Brassica rapa	UGT76	null	Bra009144	Cluster_13	6	Bra009142 Bra009143 Bra009144 Bra009145 Bra009146 Bra009147
Brassica rapa	UGT76	null	Bra009145	Cluster_13	6	Bra009142 Bra009143 Bra009144 Bra009145 Bra009146 Bra009147
Brassica rapa	UGT76	null	Bra009146	Cluster_13	6	Bra009142 Bra009143 Bra009144 Bra009145 Bra009146 Bra009147
Brassica rapa	UGT76	null	Bra009147	Cluster_13	6	Bra009142 Bra009143 Bra009144 Bra009145 Bra009146 Bra009147
Brassica rapa	UGT74	null	Bra004787	Cluster_1318	2	Bra004787 Bra004788
Brassica rapa	UGT74	null	Bra004788	Cluster_1318	2	Bra004787 Bra004788
Brassica rapa	UGT79	null	Bra022688	Cluster_1439	2	Bra022688 Bra022689
Brassica rapa	UGT79	null	Bra022689	Cluster_1439	2	Bra022688 Bra022689
Brassica rapa	UGT71	null	Bra018363	Cluster_1490	2	Bra018363 Bra018364
Brassica rapa	UGT71	null	Bra018364	Cluster_1490	2	Bra018363 Bra018364
Brassica rapa	UGT71	null	Bra031306	Cluster_1491	2	Bra031306 Bra031307
Brassica rapa	UGT71	null	Bra031307	Cluster_1491	2	Bra031306 Bra031307
Brassica rapa	UGT84	null	Bra039544	Cluster_1509	2	Bra039544 Bra039545
Brassica rapa	UGT84	null	Bra039545	Cluster_1509	2	Bra039544 Bra039545
Brassica rapa	UGT75	null	Bra038079	Cluster_1610	2	Bra038079 Bra038080
Brassica rapa	UGT75	null	Bra038080	Cluster_1610	2	Bra038079 Bra038080
Brassica rapa	UGT73	null	Bra005241	Cluster_17	5	Bra005241 Bra005242 Bra005243 Bra005245 Bra005246
Brassica rapa	UGT73	null	Bra005242	Cluster_17	5	Bra005241 Bra005242 Bra005243 Bra005245 Bra005246
Brassica rapa	UGT73	null	Bra005243	Cluster_17	5	Bra005241 Bra005242 Bra005243 Bra005245 Bra005246
Brassica rapa	UGT73	null	Bra005245	Cluster_17	5	Bra005241 Bra005242 Bra005243 Bra005245 Bra005246
Brassica rapa	UGT73	null	Bra005246	Cluster_17	5	Bra005241 Bra005242 Bra005243 Bra005245 Bra005246
Brassica rapa	UGT73	null	Bra006973	Cluster_171	3	Bra006971 Bra006972 Bra006973
Brassica rapa	UGT73	null	Bra006971	Cluster_171	3	Bra006971 Bra006972 Bra006973
Brassica rapa	UGT73	null	Bra006972	Cluster_171	3	Bra006971 Bra006972 Bra006973
Brassica rapa	UGT73	null	Bra011492	Cluster_1795	2	Bra011492 Bra011493
Brassica rapa	UGT73	null	Bra011493	Cluster_1795	2	Bra011492 Bra011493
Brassica rapa	UGT87	null	Bra018333	Cluster_1841	2	Bra018333 Bra018334
Brassica rapa	UGT87	null	Bra018334	Cluster_1841	2	Bra018333 Bra018334
Brassica rapa	UGT71	null	Bra015567	Cluster_1888	2	Bra015567 Bra015568
Brassica rapa	UGT71	null	Bra015568	Cluster_1888	2	Bra015567 Bra015568
Brassica rapa	UGT76	null	Bra033807	Cluster_1909	2	Bra033807 Bra033808
Brassica rapa	UGT76	null	Bra033808	Cluster_1909	2	Bra033807 Bra033808
Brassica rapa	UGT71	null	Bra001845	Cluster_245	3	Bra001845 Bra001846 Bra001847
Brassica rapa	UGT71	null	Bra001846	Cluster_245	3	Bra001845 Bra001846 Bra001847
Brassica rapa	UGT71	null	Bra001847	Cluster_245	3	Bra001845 Bra001846 Bra001847
Brassica rapa	UGT73	null	Bra034608	Cluster_283	3	Bra034608 Bra034609 Bra034610
Brassica rapa	UGT73	null	Bra034609	Cluster_283	3	Bra034608 Bra034609 Bra034610
Brassica rapa	UGT73	null	Bra034610	Cluster_283	3	Bra034608 Bra034609 Bra034610
Brassica rapa	UGT73	null	Bra023079	Cluster_303	3	Bra023079 Bra023080 Bra023081
Brassica rapa	UGT73	null	Bra023080	Cluster_303	3	Bra023079 Bra023080 Bra023081
Brassica rapa	UGT73	null	Bra023081	Cluster_303	3	Bra023079 Bra023080 Bra023081
Brassica rapa	UGT85	null	Bra031386	Cluster_317	3	Bra031386 Bra031387 Bra031388
Brassica rapa	UGT85	null	Bra031387	Cluster_317	3	Bra031386 Bra031387 Bra031388
Brassica rapa	UGT85	null	Bra031388	Cluster_317	3	Bra031386 Bra031387 Bra031388
Brassica rapa	UGT85	null	Bra012322	Cluster_339	3	Bra012322 Bra012323 Bra012324
Brassica rapa	UGT85	null	Bra012323	Cluster_339	3	Bra012322 Bra012323 Bra012324
Brassica rapa	UGT85	null	Bra012324	Cluster_339	3	Bra012322 Bra012323 Bra012324
Brassica rapa	UGT79	null	Bra029045	Cluster_375	3	Bra029045 Bra029046 Bra029047
Brassica rapa	UGT79	null	Bra029046	Cluster_375	3	Bra029045 Bra029046 Bra029047
Brassica rapa	UGT73	null	Bra011495	Cluster_422	3	Bra011495 Bra011496 Bra011497
Brassica rapa	UGT73	null	Bra011496	Cluster_422	3	Bra011495 Bra011496 Bra011497
Brassica rapa	UGT73	null	Bra011497	Cluster_422	3	Bra011495 Bra011496 Bra011497
Brassica rapa	UGT84	null	Bra039191	Cluster_595	2	Bra039191 Bra039192
Brassica rapa	UGT84	null	Bra039192	Cluster_595	2	Bra039191 Bra039192
Brassica rapa	UGT74	null	Bra000329	Cluster_672	2	Bra000329 Bra000330
Brassica rapa	UGT74	null	Bra000330	Cluster_672	2	Bra000329 Bra000330
Brassica rapa	UGT72	null	Bra012892	Cluster_712	2	Bra012892 Bra012893
Brassica rapa	UGT72	null	Bra012893	Cluster_712	2	Bra012892 Bra012893
Brassica rapa	UGT76	null	Bra018201	Cluster_76	3	Bra018201 Bra018202 Bra018203
Brassica rapa	UGT76	null	Bra018202	Cluster_76	3	Bra018201 Bra018202 Bra018203
Brassica rapa	UGT76	null	Bra018203	Cluster_76	3	Bra018201 Bra018202 Bra018203
Brassica rapa	UGT72	null	Bra024460	Cluster_904	2	Bra024460 Bra024461
Brassica rapa	UGT72	null	Bra024461	Cluster_904	2	Bra024460 Bra024461

## Sheet: Sheet1
Cluster_1010		UGT79
Cluster_1038		UGT72
Cluster_1090		UGT76
Cluster_1174		UGT74
Cluster_1276		UGT73
Cluster_1321		UGT71
Cluster_135		UGT78
Cluster_216		UGT84
Cluster_251		UGT85
Cluster_270		UGT87
Cluster_275
Cluster_282
Cluster_30
Cluster_328
Cluster_352
Cluster_425
Cluster_48
Cluster_49
Cluster_602
Cluster_75
Cluster_750
Cluster_850
Cluster_919
Cluster_952
